# Supplementary material for: A Non-Hydrolytic Sol–Gel Route to Organic-Inorganic Hybrid Polymers: Linearly Expanded Silica and Silsesquioxanes
Source: Gels. 2023 Apr 2;9(4):291. doi: 10.3390/gels9040291 (PMC10138140; doi:10.3390/gels9040291)
Supplement: Supplementary file 1 [file gels-09-00291-s001.zip]

Archive with 1 entries (1 files):
- gels-2306118-supplementary.pdf
